# Supplementary material for: SIFa peptidergic neurons orchestrate the internal states and energy balance of male Drosophila melanogaster
Source: PLoS Biol. 2025 Sep 4;23(9):e3003345. doi: 10.1371/journal.pbio.3003345 (PMC12410877; doi:10.1371/journal.pbio.3003345)
Supplement: S1 Data — Figs 1A–1P; 2A–2M; 3B–3C; 4A–4R, 4U, 4V; 5B–5I, 5L–5P; 6B–6E, 6G–6J; S1D, S1G, S1H, S1J, S2A–S2F, S2I, S2K, S2L, S2N, S2Q; S3C, S3D, S3G, S3H, S3I, S3J, S3M, S3N; S4A–S4L; S5A–S5H; S6A–S6D, S6L, S6M; S7A–S7V and S8B, S8C, S8G–S8J. (XLSX) [file pbio.3003345.s016.xlsx]

## Sheet: Figure 1
Panel A and B				Panel C and D				Panel E and F				Panel G and H				Panel I and J				Panel K and L				Panel M and N				Panel O and P
group	single	exp		group	single	exp		group	single	exp		group	single	exp		group	single	exp		group	single	exp		group	single	exp		group	single	exp
29.9	25	12.4		17	18.9	20.3		17.7661	19.3298	21.7309		14.6566	19.3611	20.9335		13.8	20.4	14.4		72.8996	78.8724	49.5645		20.3	22	17.8		20.4	19.5	17.6
25	15	31.5		25.2	18.5	20.7		16.2715	17.8485	17.4253		19.401	20.7043	18.7863		20.8	22.6	18.7		79.2197	88.8624	79.7617		17.9	24.3	15.5		22.9	18.7	20.9
27.6	22	26.2		21.5	18	18.8		23.7534	19.92	18.3296		21.5082	9.80085	26.8207		16.4	16.3	17		85.3417	73.033	89.2672		20.2	16.3	16.6		21.8	15.7	15.1
22.85	18.2	19.2		21.1	18.7	14		19.2295	14.3314	17.5589		19.8421	17.5123	26.246		29.4	21.9	17.2		88.12	74.6509	70.5577		18.7	18.3	18.4		16.5	13.6	21.9
21.26	22	15.2		16.2	14	15.6		5.54188	15.3983	27.5201		20.1428	13.2289	27.3107		24.8	21.5	21		90.1073	74.2953	85.7878		17.7	17.1	9.76		11.5	15.1	16.9
30.3	17.45	23.2		12.2	23.3	15.8		21.8557	15.679	20.0492		18.167	19.0337	15.4607		20.4	16.8	10.1		60.2927	72.1811	81.4946		26.5	22	11.9		24.7	14.9	20.1
29	17.75	28		17.2	18.2	17.2		18.3608	17.8218	19.3209		16.6234	15.8841	5.58421		17.3	14.2	18.4		78.3501	93.4612	78.3964		24.3	21.2	9.47		26	15.2	13.7
32.9	24.7	26.3		20.5	15	16.3		18.1804	18.5212	20.8244		21.1919	20.4994	20.7888		32.7	18	23.7		38.309	87.6226	75.3048		22.2	17.2	22.5		30.3	18.3	14.8
30.15	19.5	13		11	26.5	17.6		14.3536	21.5973	22.5373		15.4362	15.9509	41.5575		20.9	22	19.7		82.6923	95.1461	77.9276		22.1	13.6	18.5		24.9	18.1	19.9
27.15	11.9	10.3		17.6	18.6	17.1		22.8981	18.1247	17.1914		11.9569	18.8644	18.3586		22.3	22.5	14.5		77.3246	86.5328	72.3385		26.4	18.4	15.3		18.8	20.7	23.7
36.2	21.7	30.2		18.1	18.8	19.3		26.3417	12.4425	18.0891		24.7358	16.9087	15.1199		26.1	15	22.8		67.6069	21.1538	83.1374		30.7	13.7	12.8		22	17.6	15.8
25	20.4	27.3		18.7	14	23		23.1364	17.9777	16.8595		23.0229	18.2296	31.5139		26.5	15.6	18.8		83.0525	76.0129	84.7946		22.2	16.8	19.7		26.3	19.3	19.6
22.3	23.4	27.9		16.8	16.8	20.9		19.0936	23.4015	15.4429		19.8799	19.7866	37.5325		25.2	13.3	20.8		80.7597	82.9413	66.6798		24.5	19.3	9.92		31.4	23.6	22.4
33	24.3	27.2		17.2	13.9	13.9		20.8778	16.7481	17.8106		6.43286	20.4036	28.2462		24.6	17.5	14.9		91.4352	87.6345	46.2938		23.5	23.5	10.3		21.1	14.6	18.2
29	26.3	24.2		15.4	14.2	16		19.7908	25.7047	20.4969		15.3627	19.5906	23.9339		25.3	23.7	23.3		93.8924	86.3918	82.1582		19.9	14.3	18		20	18.4	18.6
27.4	21.2	19.1		15.3	9.4	12		22.3858	17.7171	20.5883		18.5613	18.9401	23.7891		25.1	16.6	19.4		81.9108	87.1143	77.9905		19.3	17.4	14.5		21.1	21.1	19.9
30.1	20.4	23		10.1	16	16.1		19.0246	19.1382	16.9776		18.7595	27.5694	25.9653		11.4	21.3	24.3		85.4977	84.3143	59.7387		20.3	16.6	13.7		21.3	28.2	20.3
31.5	20.6	16.4		18	15.2	19.6		21.8935	14.3113	18.2183		17.6013	19.8066	19.5392		20.4	19.3	15.4		59.4064	84.9388	54.8438		26.8	20.6	19.4		23	19	17.7
31.4	20.7	20.8		17.8	12	17.7		20.7709	20.165	13.3892		16.4074	18.2853	23.0496		26	24.9	16.2		88.9522	82.8707	47.8325		19	20.2	19.7		17.9	20.2	17
32	25.4	20.3		18.8	14	15.7		22.1252	19.2585	12.5583		20.5103	14.2291	26.1458		31.2	16.5	14.6		75.1903	90.7443	70.1187		22.2	15.9	16.9		20.9	28	10
36	20.1	24.4		16.9	16.7	14.2		18.4276	23.5374	16.198		24.5197	12.6654	19.1026		21.3	16.8	23.8		68.2131	81.9514	80.307		26	15.8	19.9		28.9	15.7	14.3
29.5	20.5	19.1		15.3	23.6	16.9		20.5482	5.6488	6.27916		16.0042	17.8932	19.8555		18.3	20.8	16.8		71.8511	71.9938	81.4857		20.8	21.1	22.1		21.5	17.4	20
30.4	21.5	21.9		19.9	17.1	19		21.4414	18.882	15.6723		16.6969	20.2321	17.4387		21.1	16.8	17.1		84.5053	76.8807	92.4927		18.9	17.1	16.2		24.3	19.7	21.1
26.6	22.1	23.9		15.2	18	17.1		19.8131	19.0892	18.1804		16.267	19.2787	15.8371		28.5	14.2	22.1		76.859	83.112	64.7252		21.8	21.2	20.7		19.7	23.7	15.2
28.4	21.1	22.4		16.8	17.2	14.1		17.0912	18.4499	16.4385		19.0536	24.0321	21.4614		24.8	19.4	17.4		90.3583	73.5148	81.4516		24.7	22.2	17.3		34.9	10.9	25.6
27.4	19.3	22.2		15.5	18.5	16.8		23.818	18.2472	9.92772		22.1787	6.326	21.2454		26.7	24.7	14.7		59.6241	80.698	64.8826		20.8	15.6	16		25.5	19.9	8.66
26.9	18.7	20.8		17.2	16.5	15.6		17.6658	17.3006	15.0352		20.1985	21.1208	23.1387		24.3	22.8	22.6		82.2663	77.8419	73.8486		17.4	10.4	18.8		29.3	27.3	20.4
29.4	17.5	18.1		18	16.2	23.9		18.2851	17.873	18.4143		20.6774	17.3074	23.5619		15.2	12.6	17.1		84.8009	80.3089	66.0978		25.2	17.6	16.4		25.9	14.7	19.9
28.3	22.1	19.1		17.8	14.5	20.7		22.9427	19.6639	16.541		19.8109	20.6598	22.1854		21.9	17.2	17.6		72.5158	77.0129	81.1496		21.1	16.1	18.4		23.1	14	21.2
26.4	27.27	19.2		18	20.6	17.1		18.9956	17.6146	16.5922		14.9306	21.9205	18.735		27.2	22	21.4		89.5062	98.6486	65.5254		21.6	16.6	18.8		21.5	17.1	18.1
25.3	13	21.4		17.5	29	18.8		15.6857	19.773	16.3583		18.4789	18.185	28.9323		24.1	18.7	20.8		70.286	76.18	64.2281		22.4	14	18.3		30.1	22.7	17.7
27.5	23.95	20.3		16	21.8	14.7		19.5859	14.9818	21.6842		20.7041	18.8399	29.8121		22	17	20.7		77.5454	85.6634	82.4693		19.2	22.4	20.5		18.3	25.1	20.3
36.7	19.3	15.5		17	14.3	14		17.5233	15.5453	19.2652		19.0001	25.2862	25.0075		14.6	20.9	14.9		91.8646	68.1454	61.3989		19.8	13.9	19.7		23.4	25.2	19.2
23.2	22.2	20		15	21.5	20.3		20.3811	17.3674	19.3699		20.8511	17.1136	18.0312		24.1	13.1			43.2165	79.8688	66.1481		23.1	27	18.2		23.9	15.5	27.2
23.7	25.9	18.3		18.9	18.1	12.7		8.79617	14.4606	14.3024		15.7102	19.4636	26.5044		18.4	26.6			89.1362	88.0116	81.5438		29	13.7	19.8		17.3	17	20.9
27.1	23	18.4		24.7	18.4	15.1		21.5238	19.1003	20.537		23.7557	21.4505	32.7345			22			86.9521	66.8133	70.3181		27.1	17.1	18.7		19.7	25.2	21.2
21.1	22.8	15.1		20.6	10.6	10.8		22.9293	21.3389	16.8328		19.499	21.4305	31.2177			17.4			80.1146	73.7344	50.3159		28.5	11.8	17.7		16.4	20.8	18.9
22.8	20	19		19.1	15.1	17		21.33	17.7884	18.0267		18.9533	18.2741	7.2147						70.686		61.7173		20.8	15.7			26.4	18.2	19.6
27.5	22.2	28.4		12.9	17.4	19.7		17.6413	17.2649	15.3181		20.0938	19.1562	18.7796						79.1137		73.2077		21	22.3			21.3	19.8	16.5
27.5	19.28	22.8		21.2		18.9		19.8465	13.2912	20.1896		30.7655	22.0007	20.2943						74.1485		83.2837			15			20.4	23.1
24.9	22.2	20.9		15				11.1862	13.6498	15.7837		23.8047	19.7844	14.1086						80.5398		74.7325			20.3			18.4	27.8
37	19	21.3		17.2				11.7631	19.646	13.7144		19.6572	14.9998	22.0606						89.5817		77.3475						24.4	19.1
28.6	18.98	18		16.2				19.2117	18.1737	18.2205		12.2309	16.8062	7.42631						85.891		55.9988						17.7	18.6
27	17.15	26.9		19.1				17.3585	15.4317	16.9085		21.9715	21.4371	18.4744						86.1448		82.6329						20.4	15.6
22.7	21.25	23		19.1				7.32383	16.0866	18.9645		15.7993	19.0916	18.8152						69.4543		79.9984						24.7	26.9
20.8	25.3	16.8		18.7				19.7864	21.3857	19.7285		17.6703	16.3162	19.9891						87.2259		78.7525							20.8
23.8	28	25.5		18.6				19.6215	20.2074	18.9489		18.9199	20.1185	17.0801						81.1326		66.9754							22.1
33.8	25.2	27.7		17.9				20.1183	18.0579	14.4583		12.1396	21.0629	17.8396						87.0194		70.2923
27.5	21	24.5						17.3161	19.2852	19.7663		8.05444	11.2665	17.06						86.9398		81.9863
25.8	18.2	25.9						6.00964	19.3988	23.9762		17.6725	19.2988	19.4278						80.259		86.2178
27.5	25.8	22.8							18.7127	15.8238		18.5613	18.7127	18.5724						53.9468		85.2793
21.5	22.1	27.3							18.4989	23.7		16.4363	18.4989	18.9088						85.02		85.722
29.9	22	25.5							24.0029	16.1356		16.4163	24.0029	22.0317						77.1605		74.9964
28.6	23.5	30.4							21.673	23.3748			21.673	17.1001						84.6976		71.0083
34.8	22.9	24.4							22.7778	14.5519			22.7778	15.9975						25.9919		79.5989
34.8	21.5	29.6							19.6951	14.4806			19.6951	17.403						78.4816		75.6972
31	23.5	21.4							18.2472	17.4543			18.2472	17.3384						67.1043		84.1085
26.7	21.1	20.3							19.8153	15.4852			19.8153	18.2227						67.2652		70.484
25.5	25	15.5							17.6057	19.2941			17.6057	18.0289						91.0927		84.06
33.8	21.5	20							21.0783	28.0948			21.0783	19.8911						77.4781		54.8666
25.8	27.1	18.3							19.9156	19.459			19.9156	25.6201						60.2522		83.3165
37.8	22	18.4							17.971	22.9494			17.971	16.5945						70.9459		62.039
27.1	19	15.1							16.7704	8.47765			16.7704	15.1355						75.1573		59.4611
28.6	25.2	19							20.2786	16.3249			20.2786	16.688						57.8684		72.7856
29.9	18.8	28.4							22.0851	18.1403			22.0851	22.691						88.0379		66.8716
29.9	20	22.8								16.5967				16.9442						66.9346
29.9	20.9	20.9								15.1778				17.5946						67.0185
28.7	23.7	21.3								19.7619				17.6347						64.4059
31.8	22.3	18												19.3186						89.0767
20.2	17.4	26.9												15.9218						92.3934
31.4	22.2	21.5												19.5726
33.5	17.2	20.4
22	20.7	23.2
27.2	19.4	14.7
31.2	20.1	20.5
24	20.8	16.6
30.1	15.8	18.9
33.9	18.7	18.8
32.5	27.4	16.2
19.9	21.1	14.7
29.5	19.9
24.1	23.3
31.2	19.5
19.2	21.2
29	17.8
31.5	21.6
21.1	19.9
22.8	24.9
25.3	25.1
26	22.3
36.2	23.9
25.5	17.9
30.2	22.7
25.1	23.8
32.5	24.5
26	23.5
21.6	26
16.3	28.8
21.7	20.9
24.7	23.6
26	22.9
30.8	24.5
28.9	25.9
29.1	25.3
27	26.6
28.1	28.2
24.7	22.9
26	26.1
26.6	21.6
27.9	24
27.9	18
35.4
24.3
23
28.4
30.8
23
24.6
21.9
27.9
23
21.2
35
28.2
26
30.8
34.6
30.7
21.8

## Sheet: Figure 2
Panel A and B				Panel C and D				Panel E and F				Panel G and H				Panel I and J				Panel K and L
group	single	exp		group	single	exp		group	single	exp		group	single	exp		group	single	exp		group	single	exp
19.6819	19.484	20.0204		25.6814	25.8696	24.26		18.7466	20.7072	11.55		18.7352	15.7104	20.7132		23.9707	26.1263	22.0186		18.7466	20.7072	11.55
14.0998	23.9079	24.756		12.0666	21.3679	19.09		23.5001	15.6262	14.66		17.8932	17.2384	16.4521		26.2673	18.466	23.315		23.5001	15.6262	14.66
13.5964	20.1723	19.0025		20.1526	19.6683	22.01		23.4711	18.4172	17.93		27.2709	16.5435	27.8946		25.2248	22.3797	18.4346		23.4711	18.4172	17.93
22.1321	10.3913	26.91		10.269	14.7546	16.3		23.7028	22.7988	9.63		28.6007	18.3989	30.3181		18.8429	14.4475	30.4697		23.7028	22.7988	9.63
21.8247	17.898	21.2901		27.7909	21.8067	20.69		26.1954	12.4564	20.91		22.2346	19.3478	26.1081		27.4078	18.31	20.6242		26.1954	12.4564	20.91
30.0774	18.7668	21.9851		25.1423	20.2297	38.68		18.2298	20.4755	17.84		22.3816	17.0513	18.3298		26.6505	14.5099	26.9302		18.2298	20.4755	17.84
22.8382	12.111	32.7927		24.2647	16.6279	24.81		22.6893	17.8893	18.51		28.2821	20.0094	28.2576		28.8357	22.9098	21.0541		22.6893	17.8893	18.51
22.3682	19.0207	23.7136		24.3204	23.7223	23.17		19.8024	13.4343	17.84		19.1094	14.7682	19.8133		34.3912	19.0005	23.3841		19.8024	13.4343	17.84
25.4978	15.9779	25.921		27.7931	16.423	25.71		23.235	18.7224	16.16		11.2131	15.4141	17.4344		25.2204	25.6986	26.6763		23.235	18.7224	16.16
19.1428	20.6891	26.8142		22.6698	24.8182	23.26		23.1949	19.903	22.66		21.0139	16.8353	18.6372		26.1626	23.2038	23.197		23.1949	19.903	22.66
19.7153	20.9252	23.9141		25.6636	21.0761	22.87		24.8054	16.3546	20.86		20.241	34.2563	19.174		22.6186	22.9299	16.3631		24.8054	16.3546	20.86
20.8023	19.4996	24.5645		26.2539	17.7728	32		23.1704	22.2107	16.95		22.7179	14.8951	25.4599		33.1727	11.0217	20.4772		23.1704	22.2107	16.95
22.0563	16.1695	23.9608		29.6643	20.5014	29.06		28.4095	19.1991	19.12		24.0633	14.8172	21.5931		26.029	18.956	13.7658		28.4095	19.1991	19.12
18.7575	17.5483	15.472		26.1091	19.9891	26.13		27.6989	20.1748	14.09		26.3799	15.5901	16.5144		27.9023	20.7536	17.4612		27.6989	20.1748	14.09
21.593	20.2748	23.4285		22.6564	21.1407	31.09		24.155	20.8141	21.22		26.4177	12.779	23.4485		16.8336	21.8785	20.9851		24.155	20.8141	21.22
18.782	22.529	16.4877		22.8413	11.1506	22.33		21.4953	19.9387	24.17		27.8723	17.557	23.1389		23.5519	20.66	21.1655		21.4953	19.9387	24.17
21.6844	16.223	23.9898		26.2182	22.1675	22.06		15.2338	17.5396	17.95		31.5899	20.1386	18.7063		16.1921	11.8213	19.858		15.2338	17.5396	17.95
22.7558	20.3817	22.2368		16.299	21.036	16.51		29.8061	21.0168	21.56		21.8559	21.4328	21.8648		30.6177	22.3195	20.6487		29.8061	21.0168	21.56
16.3852	23.0079	18.5815		24.4607	13.8079	18.75		22.9499	19.1568	15.34		24.6425	18.4992	27.0192		24.9664	20.1143	22.2392		22.9499	19.1568	15.34
24.0321	13.8729	15.1557		23.9929	19.9045	21.48		23.5224	23.8703	16.56		22.7536	18.0938	18.9491		22.8213	19.9272	24.3419		23.5224	23.8703	16.56
21.3324	17.8669	26.2796		22.0416	20.2742	21.51		16.8867	15.8244	19.82		13.2445	17.6527	28.6786		27.7531	23.9612	24.1993		16.8867	15.8244	19.82
19.6418	16.2831	15.2893		19.8408	19.6127	21.08		24.1661	24.0975	20.87		14.6701	14.316	17.6081		26.969	13.2558	25.8365		24.1661	24.0975	20.87
14.7013	18.5529	31.189		17.9986	21.0293	22.03		19.3748	20.4465	16.22		21.025	15.5656	17.352		22.4092	19.3837	19.7934		19.3748	20.4465	16.22
33.481	19.6177	18.0848		26.3185	17.1847	21.73		14.902	16.5751	14.79		25.5089	17.0357	23.208		16.6465	19.5663	22.4018		14.902	16.5751	14.79
22.8783	21.4019	22.7001		23.3024	17.971	22.38		27.8281	21.3955	8.21		22.7112	21.092	18.2229		21.1774	15.5524	29.6344		27.8281	21.3955	8.21
18.733	17.4882	22.5219		21.2129	16.815	21.09		20.2257	22.5337	17.37		24.8051	21.1187	23.4285		8.48921	14.7104	23.932		20.2257	22.5337	17.37
24.3551	8.89222	16.4231		11.5833	17.8998	27.9		11.5897	13.5545	16.46		22.8003	15.942	22.8516		24.5254	23.264	10.9815		11.5897	13.5545	16.46
22.8471	23.3398	17.8709		24.2758	20.3744	25.05		17.6841	17.1231	13.03		19.938	16.5301	22.5108		22.877	19.7668	8.46665		17.6841	17.1231	13.03
22.063	18.2923	19.3544		28.4592	15.4228	25.25		23.108	22.458	15.4		21.4215		12.0105		30.562		26.732		23.108	22.458	15.4
19.7554	11.015	23.4106		25.4074	20.0871	19.05		24.8477	19.1345	16.93		20.78		22.8293		23.4406		10.9258		24.8477	19.1345	16.93
24.4976	17.7867	23.7715		28.5973	18.2962	21.82		23.5491	21.567	13.95		20.7288		25.3998		26.1381		17.8421		23.5491	21.567	13.95
20.3991	22.9612	16.3429		17.9162	20.9759	25.09		21.0031	22.4914	16.71		21.6242		24.9142		30.3838		27.0817		21.0031	22.4914	16.71
18.6996	21.3128	27.5805		23.3781	14.073	22.7		21.9743	18.9964	14.95		28.9816		26.5759		20.8187		30.5989		21.9743	18.9964	14.95
25.6626	10.0193	22.6711		21.6607	10.8722	23.21		20.7447	18.7647	19.13		20.4905		17.078		22.378		21.7157		20.7447	18.7647	19.13
22.885	15.3475	18.0425		16.9294	15.679	24.77		19.8849	19.5422	19.15		24.6491		19.6574		5.68695		20.074		19.8849	19.5422	19.15
22.6778	11.8481	31.9686		21.8144	21.7866	21.67		20.2769	19.5689	18.9		23.5243		21.8448		20.2908		17.459		20.2769	19.5689	18.9
24.1858	22.8988	30.0039		20.1504		14.69		24.4646	22.7743	13.52		23.3795		14.7458		20.2351		19.7555		24.4646	22.7743	13.52
23.4775	16.8934	30.171		24.0085		22.12		16.4768	20.8163	10.96		22.4462		11.8256		21.8211		22.4485		16.4768	20.8163	10.96
20.7355	15.3275	16.8151		27.4568				21.8517		14.88		25.6225		24.6737		21.8167		24.1392		21.8517		14.88
15.942		28.7298		16.8648				22.4777		22.03		25.48		28.9704		22.1419		24.0813		22.4777		22.03
22.8827		22.7179		13.4232				22.2995		17.6		25.0523		18.7775		23.2067		28.6877		22.2995		17.6
25.1057		20.7199		29.8001				19.9628		21.7		22.7825		21.504		30.4685		32.1826		19.9628		21.7
26.3019		28.9793		16.4928				12.9106		14.63		25.5156		18.263		24.3383		23.5534		12.9106		14.63
24.3907		27.6517		19.9254				23.5469		11.24		25.5602		21.6621		22.2176		20.6844		23.5469		11.24
23.7047		22.9718		19.667				21.678		21.08		22.611		17.6237		26.6594		21.4818		21.678		21.08
22.6756		12.3001		19.1591				20.865		14.11		21.9116		24.2215		20.0213		20.1854		20.865		14.11
24.1056		14.7993		35.0482				19.279		18.13		27.4647		17.5948		19.6203		23.0945		19.279		18.13
21.1431		30.1665						17.1116				17.2094		24.5801		28.4726		22.8495		17.1116
23.5465		21.3859						26.8347				14.4362		23.6357		20.7073		20.074		26.8347
22.9362		28.1106						25.9927				22.5085		23.9653		21.5739		20.4795		25.9927
16.5322		15.1534						22.7695				17.2695		18.831		31.5578		14.3917		22.7695
13.8526		18.3922						18.6998				18.038		20.9716		29.9116		25.8633		18.6998
25.5022		23.9809						19.7601				25.5023		28.9125		23.2601		25.9791		19.7601
22.66		23.4908						21.6713				22.3593		21.1186		23.6633		17.9045		21.6713
20.6931		27.9168						22.3997				20.9003		27.4045		33.5893				22.3997
27.0013		11.2977										24.5021		16.9443		22.7255
24.2638		22.0875										25.8676		11.5338		27.8778
12.5451		20.2811										26.6717		25.9834		27.9335
21.1163												18.0714		18.9825		26.1671
21.3035												25.7963		20.1051		14.0492
24.4932												26.4333		16.7305		26.6928
9.66273												21.7089				30.3682
21.8358												29.1865				26.2562
27.3532												15.7727				22.3825
25.2817												21.8425				29.0406
21.3926												19.8734				25.2337
21.397												21.9316				28.5261
												24.491				24.864
												20.0516				31.9788
												25.7428				30.0319
												21.7935				12.3228
												22.8828
												25.2684
												25.3463
												28.8524
												29.3045
												24.6848

## Sheet: Figure 3
Panel B										Panel C
SIFaR_lexA; LexAop-RDA1m/+					SIFaR_lexA; LexAop-RDA1m/UAS-P2X2					control	experiment
	-0.0152342	0.0160314	0.00607321		0.00195635	0.000173171	0.00535732			-0.0527477	-0.00677296
	-0.0218981	0.0220752	-0.00252702		0.0148402	0.0108949	0.00781079			-0.0624038	-0.020835
	-0.0280494	0.00286928	-0.0155809		0.0134398	0.00496259	0.00677278			-0.0461425	-0.00757059
	-0.031125	-0.00424898	0.00330885		0.00746468	-0.00826275	0.00450804
	-0.0285154	0.00380943	0.00653394		0.00583085	-0.00891585	0.00214893
	-0.0241815	-0.000622695	-0.0057521		0.0110124	-0.020835	0.0107361
	-0.02763	0.0124051	-0.00314132		0.0116193	0.00741173	0.0119156
	-0.0240417	-0.00505482	-0.00897719		0.00895847	0.0138339	0.00639533
	-0.0234825	0.0334912	0.0192807		0.00905183	-0.0171341	0.00762206
	-0.019102	0.0293277	0.0269595		0.0059709	0.0157388	0.00748052
	-0.0175176	-0.00411467	-0.000530534		0.00578417	0.0102963	0.00677278
	-0.017005	-0.00814388	-0.0297099		0.00349682	0.0008807	-0.00138973
	-0.0254863	-0.00129423	-0.0241812		0.00368354	0.00115283	-0.00129536
	-0.0162128	-0.00115992	-0.0195739		0.00410367	-0.000969759	0.00531014
	-0.0161662	-0.000622695	-0.0229526		-0.000891179	-0.00733752	-0.00138973
	-0.0306124	0.0090474	-0.0201882		0.00443043	0.00365639	0.0022433
	-0.0298202	0.00676418	-0.0303242		0.00545741	0.00142495	0.0062066
	-0.0192418	-0.01083	-0.0140452		0.00545741	0.0184601	0.00214893
	-0.0239485	-0.0136505	-0.0148131		0.00536405	0.0121467	0.00413058
	-0.0211525	-0.026141	-0.0214168		0.00909851	-0.00439855	0.00776361
	-0.0230165	0.00340651	0.00607321		0.00573749	0.00142495	0.00200739
	-0.0312648	0.0114649	-0.00175914		0.0140467	0.00213248	0.00899034
	-0.0352259	-0.00774096	-0.00621283		0.0148402	0.00768386	0.0108776
	-0.0191952	-0.0135162	-0.0111272		-0.00677296	0.00621438	-0.00577767
	-0.0176108	-0.0389001	0.0160556		-0.00294513	0.00360196	-0.00105945
	-0.0231097	-0.0104271	0.0103733		0.00260988	0.00713961	0.00436649
	-0.0304726	-0.00760665	-0.00314132		0.00349682	0.0100786	0.00464959
	-0.0286552	0.00260067	-0.012663		0.00923855	0.033427	0.00601787
	-0.02996	-0.0153964	0.00699467		0.00849166	0.0124733	0.00658406
	-0.0120187	0.00582403	-0.00605925		0.00849166	0.0209636	0.00398904
	-0.0155138	0.00192913	0.00791612		0.00989208	0.010133	0.00648969
	-0.0366239	0.00340651	0.00791612		0.0107323	0.00752058	0.00351722
	-0.0350861	-0.0624038	-0.0335493		0.0134398	0.00893564	0.00705588
	-0.030659	-0.00545774	-0.0396923		0.0130197	0.00430949	0.00554605
	-0.0333619	-0.00236869	0.00545891		0.0132531	0.00621438	0.00615942
	-0.0335949	0.00273498	-0.00943791		-0.00191816	0.00300329	0.000356011
	-0.0375559	-0.0264096	-0.00713428		-0.00607275	0.0069219	-0.00540021
	-0.0191952	-0.0027716	-0.0100522		0.00326341	0.0168817	0.000450375
	-0.029727	-0.00223438	-0.0143523		0.0071846	0.0156844	0.0054045
	-0.0232495	-0.0101585	-0.0323207		0.011806	-0.0042897	0.0173416
	-0.0223641	-0.0245293	-0.0235669		0.0100788	0.00229576	0.0135198
	-0.0198477	-0.0164709	-0.00621283		-0.00504577	0.0169362	-0.00285238
	-0.0349929	-0.0027716	-0.0140452		-0.00373871	0.0124733	-0.00110664
	-0.0274436	-0.01956	-0.00713428		0.0188548	0.00703076	0.0172
	-0.0354123	-0.0145906	0.0114484		0.0162873	-0.000207806	0.0172944
	-0.0271174	-0.0113672	0.00269455		0.01414	0.0124189	0.0116325
	-0.0327094	-0.00371175	-0.00759501		0.00508396	0.0153578	0.000497557
	-0.0250203	-0.0145906	-0.00897719		0.00461715	0.0217256	0.000639104
	-0.0305658	-0.0187541	0.0160556		0.00527068	0.0142693	0.00148838
	-0.0343405	-0.0137848	0.0231201		0.0114325	0.00637765	0.0106417
	-0.0376491	0.00461527	-0.0108201		0.00569081	0.00501702	0.00398904
	-0.0366705	-0.00868111	-0.0180381		0.00181631	0.00621438	0.00394185
	-0.0386743	-0.00559205	-0.0191132		0.00223643	0.0008807	0.00285666
	-0.027863	-0.0205001	-0.0146595		0.0134865	0.000554148	0.00851852
	-0.0282824	-0.0324534	-0.0220311		0.0109191	-0.00559591	0.00842416
	-0.0413772	-0.0394374	-0.0231061		0.0064377	0.0102418	0.00535732
	-0.0451052	-0.0347366	-0.0335493		0.00331009	0.00953432	0.00318694
	-0.0450586	-0.0264096	-0.0343171		0.0035435	0.00991529	0.00983962
	-0.0380219	-0.0280213	-0.0337028		0.00471052	0.0170994	0.00965089
	-0.0340143	-0.0162023	-0.0215704		0.000369203	0.0206915	0.0032813
	-0.041517	-0.0292301	-0.0201882		0.00270324	0.0196574	0.00597069
	-0.0456178	-0.0199629	-0.0163488		0.00176963	-0.000371081	0.00158275
	-0.045944	-0.036214	-0.0332421		-0.00266505	-0.00227597	-0.00294674
	-0.0326162	-0.0272155	-0.0260241		0.00471052	0.0215079	0.00375313
	-0.0279562	-0.0477644	-0.0255633		0.00246984	0.0199295	0.0022433
	-0.043148	-0.0383629	-0.0244883		-0.00406547	0.015249	-0.00238055
	-0.0406782	-0.0413177	0.00576606		-0.00518581	0.00588782	-0.00219183
	-0.0371365	-0.0285585	-0.0131237		-0.00117126	0.0226508	-0.00757059
	-0.0376025	-0.0457498	-0.0442996		0.0011161	0.022161	-0.00247492
	-0.0240417	-0.0438695	-0.0461425		-0.000331009	0.0105684	-0.000493268
	-0.0301464	-0.0403775	-0.022799		0.00494392	0.00964317	0.00559323
	-0.0372763	-0.0288271	-0.0191132		0.00317005	0.0135618	0.00299821
	-0.0377889	-0.0508535	-0.021724		0.00653107	0.0183512	0.00644251
	-0.0300066	-0.044541	-0.0212632		0.012973	0.0214535	0.0171529
	-0.0356453	-0.0121731	-0.024949		0.00751136	0.0124733	0.0122931
	-0.028795	-0.0292301	-0.0301706		-0.00173143	0.0313044	-0.000257357
	-0.0323832	-0.0300359	-0.0392316		-0.000190967	0.0342434	-0.00285238
	-0.0527477	-0.00424898	-0.0333957		0.0133465	0.0187866	0.00922626
	-0.0382549	-0.0402432	-0.0363136		0.0149803	0.018841	0.00790516
	-0.0265116	-0.0441381	-0.0406137		0.0158672	0.0113304	0.00832979
	-0.0187758	-0.0343337	-0.0226454		0.0121794	0.0136162	0.0059235
	-0.0328493	-0.030976	-0.0335493		0.0104989	0.0252632	0.00658406
	-0.0329891	-0.029633	-0.0423031		0.0134398	0.0258619	0.00870725
	-0.0288416	-0.0303045	-0.0321671		0.009612	0.0120379	0.00814107
	-0.0376491	-0.0265439	-0.012663		0.0109657	0.0155211	0.00738615

## Sheet: Figure 4
Panel A and B				Panel C and D				Panel E and F				Panel G and H				Panel I and J				Panel K and L				Panel M and N				Panel O and P				Panel Q and R				Panel U									Panel V
group	single	exp		group	single	exp		group	single	exp		group	single	exp		group	single	exp		group	single	exp		group	single	exp		group	single	exp		group	single	exp		AHL				ATP					AHL	ATP
13.3606	23.4847	22.2278		30	27	18		16.12	12.53	13.26		13.52	14.04	15.74		16.3	22.75	22.75		14.67	16.77	25.13		19.7	20.9	18.8		14	21.9	17.8		21.6	22.9	15.3		-0.06052	-0.00196	0.153909		-0.06907	-0.08445	0.013174			0.021872	0.581777
22.0546	24.242	21.7533		32	19	18		15.77	11.25	14.56		17.31	18.52	14.65		23.73	18.05	26.18		18.14	15.43	17.79		22.6	16.6	11.8		18.9	21.9	19.8		23.1	18.8	17.6		-0.06242	-0.00078	0.157544		-0.10387	-0.03609	0.013136			0.053537	0.205799
31.9871	23.2753	9.96785		24	18	19		15.92	11.93	13.58		15.84	12.96	18.53		20.42	25.77	22.98		10.33	13.92	17.09		28.8	10.9	19.1		21.7	20.4	16.4		30.5	22.4	18		-0.06293	-0.00568	0.153717		-0.0979	-0.04948	0.014937			0.037966	0.330145
30.4457	30.9379	6.59772		25	11	15		13.97	10.13	10.21		12.17	13.55	18.29		17.12	18.7	24.04		14.08	13.92	19.79		22.9	24.2	10.9		16.9	15.6	20.2		22.1	13.5	18.5		-0.06247	0.005155	0.152351		-0.11128	-0.10441	0.018888
27.5009	21.9098	30.3736		22	23	21		13.92	14.09	18.61		16.39	4.44	17.14		16.81	14.21	21.81		27.27	16.34	16		19.5	22.1	19.1		23.7	18.7	24.8		25.4	16	25.4		-0.07094	0.001362	0.151601		-0.08329	-0.05981	0.010327
21.3841	14.7417	21.8335		21	15	22		15.06	12.15	12.31		21.33	7.1	16.7		24.66	19.91	32.3		14.03	8.95	16.68		28.7	13.2	16.2		23.1	15.2	13.8		24.2	15.8	16		-0.07921	-0.00105	0.153947		-0.08848	-0.0537	0.013155
25.759	14.98	22.0741		33	21	16		15.75	10.85	12.35		13.17	11.21	11.79		17.9	19.03	24.14		16.57	13.93	10.76		27	18.8	10.2		22.3	19	20		21.1	15.1	16.7		-0.07603	0.011455	0.152159		-0.11273	-0.103	0.014085
33.2902	30.6328	19.9424		27	21	13		15.99	9.96	12.6		17.24	9.45	17.29		15.89	14.09	23.11		15.02	10.99	19.69		29.6	18.5	11.7		20.6	20.6	18.8		22.2	18.9	19.8		-0.07279	0.002875	0.149217		-0.10264	-0.08704	0.017319
27.8929	24.9972	21.9426		27	19	24		16.58	15.77	14.77		19.31	18.3	13.84		14.7	20.6	32.04		16.05	18.97	12.06		25.8	15.2	15.5		22.9	20	22		24.5	19.6	28.3		-0.07593	0.001836	0.150332		-0.08764	-0.08234	0.022626
26.4027	25.0172	26.6448		29	20	19		17.71	13.81	12.23		11.83	11.17	20.09		16.9	24.51	16.59		8.95	18	17.42		27.2	18.3	18		23.4	12.5	17.3		19.1	19.6	18.6		-0.08599	0.00563	0.153524		-0.09651	-0.06027	0.013
22.1905	11.0863	19.7798		28	12	19		5.54	9.38	11.91		20.09	14.31	15.03		13.09	19.24	14.91		13.02	13.51	21.96		15.4	19.7	23.3		21.1	18.5	24		20.9	15.2	18.5		-0.08779	0.006849	0.151447		-0.11156	-0.06591	0.008797
28.7572	12.0152	25.6447		25	15	22		18.05	14.15	22.03		15.15	11.68	17.85		19.85	16.89	17.5		15.91	13	12.98		20.8	18.6	18.3		25.9	11.9	23.6		21.3	15.3	15.3		-0.08574	0.004817	0.14914		-0.1076	-0.07577	0.014956
35.3596	19.1522	20.9737		31	20	20		18.3	14.18	15.17		17.14	15.26	13.76		22.59	23.17	16.04		23.22	14.1	15.98		28	15.7	20.1		22.1	16.7	20.6		19.1	18.1	18.5		-0.0919	-0.00105	0.149428		-0.09305	-0.02271	0.016835
30.5571	31.3033	19.713		23	25	21		15.25	18.48	18.12		13.17	24.03	11.88		17.92	13.07	19.75		12.93	9.87	15.57		19.2	16.9	16.2		23.5	14.7	12.7		13.8	14.5	14.8		-0.08471	0.005381	0.150159		-0.10214	-0.14995	0.016932
34.0431	22.861	31.4026		28	21	23		18.98	12.08	12.97		17.75	15.2	14.48		16.37	21.97	25.05		10.36	19.27	18.96		21.5	20.4	15.4		15.7	21.5	16.3		18.3	15.7	19.6		-0.09062	0.0122	0.148217		-0.10236	-0.09103	0.011606
23.5136	16.615	21.4392		30	15	24		19.11	12.6	12.04		17	6.27	16.95		14.36	14.52	20.69		17.58	17.37	13.7		23.9	12.7	17.2		24.9	13.1	20.6		26.2	17.4	18.8		-0.09637	0.006939	0.151601		-0.09935	-0.14056	0.016254
26.7079	26.376	19.9513		27	17	20		20.09	12.07	14.75		13.55	8.87	15.95		15.99	22.85	17.21		11.15	11.79	18.05		19.2	21.4	20.9		15.6	9.57	16.1		23.4	15.7	20.1		-0.0863	0.001114	0.150467		-0.08787	-0.09478	0.014472
23.2976	24.5539	25.1858		20	22	17		18.55	13.31	8.16		17.45	19.96	21.37		21.25	19.89	25.98		11.07	15.2	16		20.4	22.5	19.6		22.4	13.1	23.9		24	19.7	14.3		-0.09498	0.012155	0.148255		-0.12824	-0.10206	0.017067
31.8067	24.0727	20.6463		32	13	19		11.76	12.92	16.04		12.24	13.35	16.08		20.79	18.69	22.87		16.02	14.95	16.19		19.1	20.7	14.6		22.7	14.6	13.8		23.4	19.1	23		-0.09683	0.003191	0.147043		-0.11223	-0.04384	0.015537
22.5647	30.2964	38.0404		30	19	21		14.95	10.97	16.16		18.96	12.1	19.05		21.29	15.77	28.84		17.26	16.9812	12.93		23.7	16.3	18.6		19.6	15.5	17.1		21.6	26.2	17.7		-0.0975	0.00493	0.152409		-0.11653	-0.07201	0.019237
25.3647	27.2625	22.2099		24	30	17		15.98	12.59	18.24		11.42	15.75	13.06		19.17	19.57	25.21		17.85	12.73	13.45		23.9	17.8	18.3		18	19.9	11.9		24.6	23.5	21.6		-0.09945	0.008565	0.148601		-0.10939	-0.06873	0.017416
27.8929	21.9767	27.0613		26	19	20		17.34	11.82	10.63		22.02	12.05	16.11		18.13	15.81	27		22.91	16.89	16.97		19.7	18.6	23.9		21.7	17.1	19.4		24.3	11.8	19.4		-0.09293	0.012381	0.146793		-0.11234	-0.07788	0.010192
30.1895	47.4973	15.2536		27	19	23		21.55	13.95	12.01		17.98	14.14	13.83		20.48	18.34	23.49		18.19	12.51	17.65		23.9	19.6	14.4		17.4	20.2	25.8		18.5	17.1	14		-0.09683	0.004772	0.145909		-0.12366	-0.10253	0.016486
7.39312	24.6675	19.782		31	15	28		9.08	12.36	11		13.78	11.78	11.93		17.18	12.29	18.69		13.94	14.88	18.31		24.4	17.3	14.7		21.3	25.6	12.8		16.2	23.4	18.2		-0.09046	0.012381	0.150332		-0.11151	-0.16169	0.024524
28.3184	22.8253	20.5572		30	21	27		17.16	12.18	14.93		13.8	12.04	16.14		18.87	19.48	21.89		16.65	11.31	18.76		16.3	18.6	18.7		20.7	15.4	23.1		27.2	16.3	21.8		-0.09493	-0.006	0.14789		-0.10889	-0.11427	0.014336
30.831	20.0075	16.2225		24	19	18		15.51	16.15	14.88		16.55	10.87	19.19		25.09	15.01	37.93		12.95	10.21	17.51		28.9	21	22.9		21.4	21.2	10.4		26.6	15.7	20.7		-0.1032	-0.006	0.15314		-0.12032	-0.07225	0.015576
32.6576	28.8374	24.3683		30	13	17		8.16	16.23	15.62		21.52	10.92	15.13		24.2	17.5	21.67		12.3	10.96	18.5		19.7	18.8	9.61		20.9	9.62	18.3		23.2	17.2	12.7		-0.09961	-0.00187	0.156101		-0.10822	-0.06215	0.013155
33.2947	27.1155	19.2073		31	19	24		15.84	14.46	12.56		17.1	9.81			18.7	17.04	20.87			13.77	17.9		26.2	19.9	16.1		24.8	21.5	20.2		25.2	19.6	23.4		-0.09283	-0.00241	0.155851		-0.14307	-0.02741	0.014608
25.563	29.7195	34.4676		28	22	20		15.12	9.61	16.22		16.08	11.02			18.84	17.05	18.31			13.84			22.2	17.1	14.5		25.1	21	10.1		27.9	20.3	20.5		-0.09652	-0.01408	0.15914		-0.11625	-0.14197	0.017648
28.9933	22.7362	24.1768		27	25	17		17.73	12.97	16.92		14.27	14.55			20.91	11.66	24.81			16.6			27	22.6			27.8	18	16.9		19.9	21.6	17.6		-0.08599	-0.0058	0.152774		-0.13186	-0.18141	0.017784
27.4163	20.9832	28.4958		25	16	15		24.81	10.91	14.68		18.62	13.92			16.17	20.09	24.46			15.74			31.2	15.2			26.3	13.3	22.3		28.9	19.3	17.7		-0.08913	-0.00519	0.158467		-0.1226	-0.09197	0.022607
25.6298	27.766	23.5887		26	17	22		11.47	12.91			18.98	9.64			18.72	24.09	27.26			15.38			21.8	18.2			19.9	13.7	16.1		23.2	20.3	13.8		-0.08266	-0.00175	0.168525		-0.13041	-0.08211	0.023846
23.1795	18.397	17.7127		26	19	20		17.33	8.07				15.71			19.53		16.75			15.03			15.6	25.6			25.1	17.6	16		18.7	17.4	18.3		-0.08081	-0.0016	0.161775		-0.13972	-0.11615	0.024873
27.2514	14.6882	33.3116		29	13	18		12.67	12.69				12.97			26.3		23.1			14.24			22.6	21.3			30.6	22.9	17.5		37.1	21	18.1		-0.073	-0.00537	0.163986		-0.13515	-0.03656	0.019082
33.0363	22.1905	18.626		29	14	25		17.92	11.38							21.73		23.22			11				18.3			31.9	24.9			26.1	17.8	16.7		-0.07141	-0.00051	0.16814		-0.12796	-0.05981	0.025241
28.853	17.0048	18.1426		20	21	22		15.11	13.08							18.35		19.42			14.05							25.6	20			27.3	16.7			-0.06673	-0.01081	0.164698		-0.14156	-0.03985	0.018966
23.5515	24.9036	20.056		29	20	19		14.33	12.75							11.05					13.41							23.1	15.9			24.9	19.9			-0.06863	-0.00094	0.169602		-0.14056	-0.08258	0.013872
18.25	19.1032	17.4588		33	16	23		13.31	13.79							18.2					11.19							25.5	12.9			24.9				-0.05831	0.007391	0.169621		-0.14591	-0.04619	0.022587
30.6528		32.2936		30	25	28		12.56	12.3							14.03					13.77								14.7			20.5				-0.05209	-0.00155	0.169275		-0.14396	-0.05394	0.019508
13.3606		15.737		16	17	27		11.97	8.73							20.32					15.8								23.8			20.1				-0.0524	0.003417	0.169313		-0.14469	-0.09971	0.015905
22.0546		24.3037		25	24	24		7.21	11.96							17.96					17.24								18.4							-0.05204	-0.0011	0.170371		-0.16587	-0.08516	0.020651
31.9871		23.8939		23	21	19		13.6	13.85							23.69					20.02								16.3							-0.03602	-0.00279	0.173525		-0.13861	-0.10277	0.027526
30.4457		21.5974		25	20	17		13.83	17.08							23.05					6.92								18.9							-0.03211	-0.00063	0.168121		-0.16203	-0.08046	0.022665
27.5009		22.896		26	24	17		10.92	10.63							16.54					15.76															-0.02785	0.001814	0.174006		-0.14903	-0.06356	0.021832
21.3841		28.2085		27	20	18		13.89								10.44					15.68															-0.01768	0.003168	0.17589		-0.14541	-0.09971	0.020205
25.759		16.7905		28	23	23		16.71								24.19					14.24															-0.00987	-0.00214	0.17889		-0.14206	-0.08469	0.024524
33.2902		17.9243		30	24	24										18.15					11.92															-0.0146	0.001001	0.182352		-0.16024	-0.08469	0.021425
27.8929		21.8602		24	21	26										25.08					19.73															0.002556	0.000323	0.180217		-0.1671	-0.09995	0.016622
26.4027		22.2411		25	19	22										20.12					16.37															-0.00186	0.009062	0.182006		-0.14223	-0.10042	0.01422
22.1905		21.7466		21	18											24.1					13.83															0.011442	0.014797	0.176756		-0.14998	-0.12248	0.021987
28.7572		26.9566		24	18											21.84																				0.016681	0.009152	0.177486		-0.17206	-0.12295	0.024524
35.3596		20.33		25	25											22.84																				0.015551	0.007323	0.179583		-0.17591	-0.09079	0.019043
30.5571		23.64		31	18											20.85																				0.024899	0.006262	0.179121		-0.13772	-0.11051	0.024795
34.0431				27	25											21.93																				0.040205	0.011591	0.184794		-0.14586	-0.05558	0.026539
23.5136				25	17											20.29																				0.041232	0.009446	0.181813		-0.16532	-0.06638	0.025841
26.7079					20											23.05																				0.039383	0.009626	0.183563		-0.16521	0.009213	0.022277
					28											25.35																				0.052121	0.008655	0.186737		-0.17212	-0.03422	0.021251
																16.93																				0.058901	0.015994	0.18516		-0.15824	-0.06262	0.019585
																23.8																				0.065167	0.015226	0.186237		-0.17903	-0.09126	0.021232
																23.2																				0.075491	0.015023	0.18389		-0.16811	-0.07178	0.030683
																22.99																				0.091208	0.015768	0.190871		-0.18628	-0.18986	0.024408
																																				0.09429	0.016852	0.193352		-0.18935	-0.1361	0.027894
																																				0.100043	0.020171	0.196852		-0.18879	-0.16286	0.023498
																																				0.099683	0.018861	0.190583		-0.1918	-0.10018	0.026112
																																				0.117352	0.018703	0.197602		-0.1729	-0.17413	0.026519
																																				0.127779	0.023287	0.205256		-0.16069	-0.10652	0.022258
																																				0.135638	0.021639	0.197756		-0.17335	-0.12037	0.027042
																																				0.152176	0.011636	0.208276		-0.18037	-0.10183	0.027972
																																				0.151817	0.016716	0.204256		-0.1806	-0.13563	0.033453
																																				0.17606	0.008384	0.209237		-0.18483	-0.11873	0.029715
																																				0.179296	0.011974	0.209949		-0.20474	-0.10042	0.024563
																																				0.183765	0.006962	0.209468		-0.18132	-0.1354	0.025435
																																				0.207854	0.008046	0.215391		-0.18946	-0.09009	0.023691
																																				0.208676	0.010733	0.215276		-0.18165	-0.0868	0.020302
																																				0.211449	0.014865	0.22368		-0.20017	-0.09126	0.027216
																																				0.227475	0.012923	0.228045		-0.18757	-0.1138	0.025899
																																				0.254749	0.017326	0.231795		-0.19275	-0.15629	0.028224
																																				0.259371	0.021368	0.240219		-0.2077	-0.12601	0.026287
																																				0.264816	0.025771	0.249603		-0.2155	-0.14972	0.030625
																																				0.274986	0.021548	0.246296		-0.20368	-0.06262	0.023711
																																				0.288032	0.041463	0.253373		-0.19275	-0.13446	0.025822
																																				0.304673	0.033877	0.255527		-0.21143	-0.07413	0.037598
																																				0.317514	0.045279	0.268411		-0.21316	-0.08821	0.022084
																																				0.320699	0.059166	0.269354		-0.22113	-0.09009	0.022994
																																				0.328865	0.061898	0.276085		-0.22058	-0.14009	0.02648
																																				0.346483	0.067995	0.274162		-0.21572	-0.10511	0.026345
																																				0.349	0.075175	0.286912		-0.21667	-0.12601	0.031342
																																				0.378123	0.094277	0.293412		-0.22665	-0.12718	0.027952
																																				0.383002	0.094142	0.30822		-0.24634	-0.1354	0.029037
																																				0.392453	0.108706	0.313182		-0.23842	-0.17084	0.029579
																																				0.399592	0.110083	0.322682		-0.22766	-0.13657	0.030974
																																				0.408324	0.122682	0.325163		-0.24154	-0.14432	0.035874
																																				0.415618	0.126227	0.338048		-0.22559	-0.09314	0.034034
																																				0.424247	0.137946	0.351836		-0.23028	-0.13047	0.025919
																																				0.441761	0.146888	0.353259		-0.23362	-0.11709	0.037966
																																				0.440375	0.152759	0.36199		-0.24779	-0.14713	0.029018
																																				0.451212	0.155829	0.369048		-0.24204	-0.1253	0.035119
																																				0.459584	0.170145	0.381587		-0.2358	-0.17624	0.034906
																																				0.467289	0.178567	0.381779		-0.24606	-0.11263	0.030838
																																				0.474993	0.177303	0.383933		-0.24338	-0.09197	0.032446
																																				0.483879	0.18236	0.396876		-0.24383	-0.10394	0.026655
																																				0.492457	0.182293	0.397876		-0.24918	-0.15699	0.026926
																																				0.495436	0.18787	0.410972		-0.24489	-0.11028	0.027061
																																				0.503808	0.192363	0.413511		-0.259	-0.21122	0.027972
																																				0.50992	0.188141	0.42003		-0.2586	-0.06826	0.028882
																																				0.519987	0.192815	0.423972		-0.25554	-0.1462	0.027526
																																				0.533188	0.188502	0.422049		-0.2707	-0.10042	0.025473
																																				0.537297	0.195118	0.423992		-0.27087	-0.08281	0.021716
																																				0.53704	0.187554	0.430049		-0.26362	-0.1138	0.016603
																																				0.547261	0.18446	0.440242		-0.25448	-0.12366	0.01637
																																				0.557534	0.176264	0.435569		-0.27154	-0.10159	0.008526
																																				0.56154	0.177167	0.442223		-0.27561	-0.14385	0.016893
																																				0.562567	0.182541	0.441261		-0.27991	-0.12765	0.026965
																																				0.576025	0.173532	0.445531		-0.28275	-0.14291	0.030761
																																				0.57135	0.173622	0.445165		-0.27996	-0.18587	0.0265
																																				0.571813	0.165742	0.439992		-0.27756	-0.12366	0.020166
																																				0.578952	0.167164	0.442973		-0.28331	-0.14901	0.016738
																																				0.581777	0.159668	0.43778		-0.27834	-0.13305	0.016603
																																				0.577771	0.155671	0.443031		-0.28777	-0.17061	0.013659
																																				0.578387	0.157387	0.441357		-0.29306	-0.10464	0.018869
																																				0.57962	0.149439	0.446531		-0.2842	-0.09384	0.019585
																																				0.575511	0.146075	0.443204		-0.29903	-0.10136	0.028921
																																				0.576127	0.148085	0.43453		-0.30678	-0.18493	0.023808
																																				0.573559	0.145239	0.437338		-0.29457	-0.12319	0.014918
																																				0.571094	0.135824	0.441146		-0.3002	-0.16544	0.0173
																																				0.564673	0.136004	0.434857		-0.3074	-0.15512	0.020457
																																				0.567909	0.133227	0.436184		-0.29647	-0.10535	0.021677
																																				0.566574	0.128598	0.429569		-0.2992	-0.15652	0.023401
																																				0.557328	0.120989	0.435646		-0.30455	-0.1854	0.018849
																																				0.558869	0.118663	0.42878		-0.30539	-0.18446	0.015905
																																				0.550292	0.116134	0.425857		-0.31609	-0.18798	0.021135
																																				0.539916	0.112364	0.420645		-0.32719	-0.15605	0.022316
																																				0.542844	0.107893	0.408876		-0.31024	-0.18094	0.019624
																																				0.543923	0.09929	0.410164		-0.33121	-0.21216	0.019101
																																				0.527846	0.109699	0.415011		-0.31431	-0.1584	0.020999
																																				0.520398	0.107802	0.422011		-0.32033	-0.13211	0.014085
																																				0.525997	0.092606	0.406126		-0.32942	-0.18188	0.022219
																																				0.516135	0.093826	0.403972		-0.32797	-0.20887	0.025667
																																				0.495076	0.087932	0.415511		-0.33104	-0.1145	0.0179
																																				0.48578	0.092471	0.410068		-0.33661	-0.19479	0.018481
																																				0.486242	0.089061	0.407722		-0.34297	-0.12953	0.019915
																																				0.481311	0.0852	0.410607		-0.34827	-0.2462	0.024408
																																				0.476586	0.078517	0.40628		-0.34805	-0.15535	0.022219
																																				0.451264	0.084681	0.404953		-0.34487	-0.17883	0.023227
																																				0.448233	0.084658	0.398472		-0.34905	-0.15535	0.015499
																																				0.446076	0.077523	0.402934		-0.34749	-0.20887	0.023285
																																				0.438166	0.073933	0.393222		-0.35502	-0.19197	0.023691
																																				0.430872	0.069823	0.391145		-0.35948	-0.11239	0.023808
																																				0.419008	0.07172	0.379145		-0.35719	-0.23118	0.018656
																																				0.39497	0.072872	0.375298		-0.36187	-0.1638	0.020767
																																				0.393326	0.073075	0.377318		-0.35591	-0.15699	0.021232
																																				0.382026	0.061537	0.369183		-0.36031	-0.19855	0.024369
																																				0.372113	0.056682	0.363875		-0.36762	-0.15981	0.021929
																																				0.364203	0.062327	0.360317		-0.35496	-0.10206	0.025589
																																				0.340319	0.057089	0.359721		-0.35239	-0.12342	0.024195
																																				0.341347	0.051963	0.35899		-0.38044	-0.17014	0.023904
																																				0.328968	0.053769	0.358433		-0.39444	-0.17484	0.023808
																																				0.324808	0.049231	0.356433		-0.3883	-0.12648	0.016738
																																				0.311299	0.045573	0.35474		-0.36912	-0.15136	0.020399
																																				0.303646	0.045957	0.352529		-0.39014	-0.19362	0.016486
																																				0.289624	0.049615	0.349779		-0.39009	-0.22484	0.025725
																																				0.284847	0.040493	0.349836		-0.39494	-0.20089	0.023401
																																				0.283101	0.044579	0.344471		-0.38368	-0.25864	0.026345
																																				0.27365	0.039431	0.34949		-0.39081	-0.17319	0.017164
																																				0.258087	0.041734	0.343817		-0.40615	-0.14713	0.021251
																																				0.244733	0.037173	0.340509		-0.39851	-0.21052	0.024524
																																				0.24011	0.038551	0.342201		-0.3984	-0.17061	0.018927
																																				0.234768	0.04047	0.339144		-0.4028	-0.22202	0.02435
																																				0.227423	0.03916	0.335932		-0.41568	-0.17601	0.015673
																																				0.213504	0.036428	0.336471		-0.39243	-0.19714	0.026093
																																				0.191007	0.03557	0.333259		-0.40855	-0.17037	0.023207
																																				0.184022	0.032612	0.337336		-0.40191	-0.20254	0.024892
																																				0.186692	0.032522	0.334355		-0.4192	-0.18516	0.02344
																																				0.171951	0.032409	0.330605		-0.41395	-0.13892	0.023362
																																				0.157878	0.029429	0.329182		-0.43637	-0.18423	0.023013
																																				0.157159	0.033651	0.330682		-0.43169	-0.13258	0.026287
																																				0.145345	0.027938	0.326913		-0.43637	-0.18235	0.023381
																																				0.135997	0.033561	0.32974		-0.42338	-0.16098	0.027313
																																				0.130142	0.035886	0.327624		-0.44167	-0.1854	0.022239
																																				0.122386	0.026967	0.322932		-0.42466	-0.18117	0.022491
																																				0.102508	0.032161	0.320047		-0.43319	-0.22437	0.023536
																																				0.099683	0.03627	0.320816		-0.4318	-0.20183	0.017765
																																				0.087716	0.024258	0.326182		-0.46157	-0.19409	0.025783
																																				0.072718	0.022948	0.325913		-0.44758	-0.23047	0.023943
																																				0.072923	0.027374	0.317951		-0.43219	-0.20676	0.02679
																																				0.063781	0.02568	0.316355		-0.46453	-0.20629	0.025706
																																				0.060134	0.026425	0.322759		-0.44986	-0.20958	0.027991
																																				0.046728	0.028774	0.323028		-0.47038	-0.16732	0.018675
																																				0.040565	0.026177	0.313778		-0.47016	-0.20887	0.025357
																																				0.029419	0.027554	0.315105		-0.48165	-0.20394	0.022626
																																				0.017554	0.028683	0.31647		-0.45773	-0.16498	0.02435
																																				0.013496	0.026832	0.312066		-0.46698	-0.18141	0.029599
																																				0.011493	0.029248	0.305855		-0.46163	-0.15042	0.031962
																																				-0.00315	0.03207	0.306893		-0.46503	-0.24691	0.027507
																																				-0.01208	0.027283	0.305931		-0.48204	-0.17812	0.022084
																																				-0.0315	0.023851	0.305778		-0.4662	-0.18728	0.02985
																																				-0.02379	0.030377	0.309143		-0.48483	-0.25137	0.015595
																																				-0.03705	0.021616	0.308662		-0.49341	-0.23775	0.020612
																																				-0.04275	0.030828	0.304355		-0.49787	-0.14666	0.025628
																																				-0.05605	0.029406	0.30397		-0.47808	-0.20348	0.029056
																																				-0.06822	0.033493	0.305239		-0.48661	-0.20019	0.028069

## Sheet: Figure 5
Panel B and C				Panel D and E				Panel F				Panel G				Panel H			Panel I			Panel L			Panel M			Panel N			Panel O				Panel P
group	single	exp		group	single	exp		group 22℃	group 29℃			group 22℃	group 29℃			group 22℃	group 29℃		group 22℃	group 29℃		group 22℃	group 29℃		group 22℃	group 29℃		group 22℃	group 29℃		group 22℃	group 29℃			group 22℃	group 29℃
0.045318	0.148586	0.42953		0.515179	0.07764	21.6578		16.4441	16.7148			0.423568	0.728177			30	18		28	25		7.1	23.981		0.647524	0.430639		25	23		29.8809	18.7328			0.711225	0.829661
0.052511	0.118293	0.362582		0.393537	0.160108	21.2308		29.422	20.3879			0.734145	0.626128			31	17		29	32		7.8	25.4957		0.430024	0.518047		32	26		16.9293	15.1711			0.845645	0.678813
0.04609	0.18098	0.353587		1.13092	0.134166	19.3494		25.8957	20.1986			0.632778	0.698888			20	37		24	23		23.7	13.8683		0.4885	0.717545		24	23		23.3912	12.3601			0.689566	0.766454
0.045192	0.253564	0.419699		0.514773	0.304998	17.5385		20.5428	19.0091			0.47579	0.656703			17	28		27	22		23	25.4667		0.512723	0.557999		22	26		17.9562	18.1581			0.056161	0.748328
0.052754	0.421168	0.326226		0.543948	0.554309	26.2		20.4426	21.5529			0.788499	0.523741			29	29		28	34		21.9	23.3172		0.666403	0.720772		25	21		11.7521	16.2937			0.779501	0.800702
0.065746	0.442157	0.394245		0.534692	0.321042	32.0253		23.6793	28.1528			0.569698	0.751152			23	28		21	24		30.8	20.5663		0.566747	0.70977		24	23		21.6176	9.40649			0.44388	0.560785
0.064899	0.285668	0.306586		0.587263	0.524263	26.2		27.5508	16.1335			0.596753	0.677083			14	20		27	26		19.1	19.8357		0.695812	0.738544		19	23		20.1318	39.3634			0.677532	0.607327
0.054709	0.317542	0.186651		0.930484	0.264763	27.3184		8.30668	18.0135			0.819967	0.695687			29	33		22	26		22.4	25.0969		0.762605	0.481409		24	28		21.7568	16.0844			0.244953	0.503175
0.057872	0.289902	0.274791		1.04543	0.734925	17.4621		18.9657	23.0163			0.445861	0.784383			31	16		26	21		32.4	32.5278		0.628377	0.740132		33	27		18.4362	21.7064			0.248272	0.78897
0.040774	0.424625	0.336952		1.17436	0.744172	32.2966		26.0762	8.94993			0.617129	0.678108			24	22		27	20		17.9	24.6359		0.544038	0.694217		24	24		16.4894	19.9913			0.54003	0.645323
								17.4821	15.6947			0.673812	0.808103			33	31		25	32		25.2	18.1428		0.420175	0.526657		26	24		15.0777	10.0703			0.538504	0.712421
								23.3496	6.05869			0.738169	0.491598			21	28		21	30		19.7	27.7075		0.694038	0.709857		26	28		21.8648	16.0977			0.820467	0.467811
								22.7481	17.6793			0.619026	0.667225			16	25		25	26		14.7	21.2568		0.497073	0.649352		25	24		19.9653	24.2435			0.814722	0.831224
								15.1432	17.1648			0.664756	0.736081			20	30		25	23		25.8	21.6867		0.642653	0.813027		23	30		17.2606	15.581			0.810606	0.679619
								16.6802	19.4568			0.65889	0.661163			30	21		16	19		10.6	18.9825		0.419607	0.728223		25	19		14.8633	11.5404			0.391904	0.707622
								11.7038	16.9354			0.679408	0.640983			28	20		18	24		7.9	13.7858		0.598338	0.524317		22	30		26.9729	22.3747			0.573372	0.736727
								20.3156	14.1421			0.535181	0.727903			33	26		27	28		15	19.5617		0.431128	0.698898		24	29		19.061	11.5092			0.647665	0.468262
								24.2562	13.886			0.584167	0.543152			19	26		33	28		30.5	31.8061			0.62861		31	28		14.7859	19.4701			0.755022	0.70674
								24.1181	19.8489			0.679514	0.664471			28	26		29	16		17.2	5.26797			0.44704		24	30		11.0978	12.4314			0.81022	0.746306
								5.30834	10.3621			0.465159	0.746375			31	29		27	29		24.3	22.2302			0.56434		27	26		17.6699	20.3432			0.605596	0.673442
								23.6949	25.246			0.622071	0.726409			23	20		27	18		17.7	20.6					19	28		16.1308	12.7432			0.434635	0.757441
								27.7112	18.8242			0.414644	0.652955			16	30		24	23		19.2	24.6					25	18		21.9121	14.3336			0.662165	0.738307
								19.8033	17.4499			0.716525	0.688899			29	23		25	31		28.6	30.6					24	20		15.4948	17.9621			0.685819	0.610993
								15.8292	17.0579			0.624391	0.703645			34	29		30	33		18.8	31.5					12	22		14.1617	10.6026			0.749765	0.570721
								33.6299	15.0042			0.804286	0.638148			24	22		25	19		23.4	25.4					26	25		12.6453	15.1065			0.473198	0.554745
								25.399	20.9181			0.811208	0.765716			31	23		32	28		15.1	21.8					20	20		24.2198	17.1424			0.262399	0.631813
								18.8721	21.4215			0.673425	0.675298			29	26		25	22		18.7	30.4					31	20		20.8095	23.8737			0.852585	0.508408
								25.3678	15.3962			0.840056	0.70655			30	25		29	27		19.5	12.3					24	27		22.9368	14.612			0.761791	0.651941
								13.4836	16.7			0.681923				27	30		24	27		15.5	18.2					20	24		15.7621	21.7599			0.728578	0.73747
								19.957	12.5			0.679204				15	26		29	27		27.1	27.5					30	23		13.0557	12.2242			0.511951	0.718606
								18.4088	11.4			0.639369				32	30		23	25		25	5.8					24	23		20.8301	20.2074			0.459629	0.67723
								25.3633	13.3			0.62662				18	24		23	22		24.5	22.1					21	26		17.7657	13.0885			0.499111	0.689286
								27.4617	17.8			0.632415				32	18		22	31		13.2	13.6					19	27		18.3521	14.5363			0.737987	0.599375
								18.4199	11.1			0.63867				27	30		25	20		16.9	27.8					30	26		11.031	15.7569			0.422111	0.530358
								21.9573	15.8			0.580591				27	9.5		24	31		22.8	15.1					17	25		17.4166	27.6648			0.775457	0.606511
								24.7218	18.1			0.690245				19	28		28	25		23.8	13.2					27	28		15.7621	10.166			0.693631	0.807922
								19.6897	6.2			0.479617				26	20		20	35		19.6	27.4					25	18		23.1851	17.9443			0.828318	0.598768
								28.5399	12.6			0.627232				26	29		30	32		28.2	21.5					22	27		17.0546	15.8238			0.340059	0.671087
								12.7819	14.6			0.553644				22	35		29	22		16.5	22.9					19	22		22.1471	14.6031			0.700184	0.447888
								27.7045	5.5			0.657659				27	26		26	24		17.6	10.5					26	29		22.3565	17.9487			0.197716	0.544886
								19.8746	9			0.502954				19	24		22	25		25.6	5.2					26	19		22.0953	13.4538			0.41269	0.838011
								13.8222	17.4			0.717591				22	24		27	29		19.3						24	26		16.5885	13.2266			0.59608	0.726625
								20.6097	12.1			0.818883				22	25		24	21		16.7						22	21		20.3284	27.7539			0.848663	0.645485
								26.5061	18.9			0.740519				27	23		25	25								26	24		19.0081	15.6678			0.828424	0.735303
								26.5863	10.3			0.639338				26	23		25	30								21	21		17.4182	13.0016			0.512749	0.623356
								20.9282	13.2			0.680559				29	15		26	27								29	26		22.7786	14.3536			0.681707	0.779833
									5.1			0.770771				18	22		24	27								25	24		11.4542	16.8796			0.548526	0.831431
																21	31		36	29								25	32		15.8022	13.0706				0.793472
																18	21		33	27								19				14.5318				0.531953
																38	27		32	16								24				19.8955				0.511329
																24	27		22	19								24				14.338				0.654461
																30	26		28	9.6								27				16.6613				0.686738
																23	22		24									27				17.6013				0.832298
																27	23		23									21				20.5749				0.790419
																	12		20													14.5318				0.64908
																	30		26													16.9998				0.595351
																			22													19.7619				0.597654
																																18.4566				0.543492
																																18.314				0.653907
																																17.6703				0.872383
																																12.2064				0.819378
																																17.4943				0.677755
																																16.8952				0.660249

## Sheet: Figure 6
Panel B and C				Panel D and E				Panel G and H				Panel I and G
group	single	exp		group	single	exp		group	single	exp		group	single	exp
65.1499	52.0786	37.5749		60.0786	13.0489	8.22939		4.63743	11.2655	19.2477		67.4079	16.2887	8.92454
63.9325	57.5916	61.3499		54.8065	7.93879	3.88314		6.31427	7.10645	12.5894		55.3089	9.13724	5.49445
64.8324	39.3953	36.4155		55.9386	12.8859	14.3284		10.0168	20.3832	7.72695		65.077	17.8983	2.77104
70.498	50.5558	56.3462		65.2362	16.3888	5.66092		6.29375	10.0227	3.96641		76.6021	8.852	4.85784
68.3996	51.4282	56.9134		49.866	12.8859	2.35199		3.94411	7.00354	6.27088		59.3839	12.7935	6.45736
19.9867	53.6979	36.2969		52.6531	17.6716	15.6178
21.6427	68.7403	32.3929		48.283	16.9345	10.4908
26.6724	56.4178	41.0646		42.7042	16.003	7.72313
22.2981	42.7703	41.7247		51.0028	18.1656	11.2563
27.2455	46.7649	44.8721		39.3046	20.4069	8.49695

## Sheet: Figure S1
Panel D					Panel G and H				Panel J
group	single	exp			group	single	exp		male	female
0.0121743	0.017854	0.0146207			1.07738	0.733151	1.58093		3.119	3.035
0.0122951	0.0183856	0.0173334			2.78889	2.09003	3.39174		3.526	3.53
0.0133737	0.0195937	0.0156413			1.71522	3.23593	1.90202		4.951	5.246
					0.653525	0.607175	2.65725		3.526	4.348
					4.79806	0.786447	1.8656		2.818	2.651
									5.987

## Sheet: Figure S2
Panel A and B				Panel C and D				Panel E and F				Panel I			Panel K			Panel L			Panel N			Panel Q
group	single	exp		group	single	exp		group	single	exp		male	female		brain	VNC		CB	OL		CB	OL		adult	larve
20	16.9	16.9		20.3	14.8	10		19	18.1	17.9		0.375238	0.285416		0.375238	0.440934		0.29686	0.543529		0.308516	0.565548		0.408086	0.118839
20.9	19	16.1		16.5	17	15		21.9	18.1	16.2		0.436492	0.316339		0.436492	0.46865		0.391303	0.351571		0.368129	0.604088		0.452571	0.117633
23.1	16.4	22.9		11.1	6.6	16.8		23.3	17.7	15		0.403105	0.295919		0.403105	0.539215		0.517633	0.391573		0.545488	0.697549		0.47116	0.12384
22.2	22.2	19		18.6	6.8	13.9		21.6	17.7	14.8		0.355344	0.330435		0.355344	0.510923		0.630953	0.216176		0.461875	0.396753		0.433133	0.118995
25.8	15.8	18.1		20.3	17.1	9.9		17.2	20.6	15.2		0.528361	0.519853		0.528361	0.391875		0.586735	0.535066		0.349381	0.425985		0.460118	0.110127
24.1	19.1	20.6		21.3	8.8	5.5		19.1	15.5	21.7
22.9	23	20.6		17.1	15	7.9		14.9	14.8	16
21.4	22.8	21.8		14.1	16.7	15.2		19.6	19.3	18.8
28.2	22.8	19.6		16.1	12.5	6.9		21.2	13	17.6
22.9	21.7	16.9		9.4	13.7	7.4		23	23.9	18.1
22.9	19.4	18		21.9	8.8	9.2		25.9	17.2	18.1
20.3	23.2	16		20.4	5.1	9.8		17.7	20.4	13.2
25.1	23	19.2		13.1	13.4	13.6		12.2	23.9	17.3
17	25.1	19		22.2	11.4	14.4		23.9	10.6	17.7
17	21.4	13.8		11.2	16.5	7.1		10.8	12.8	16.1
19.1	22.1	20.1		19.9	6	11		17.7	17.2	15
18.9	16.4	20.9		10.7	15.6	9.6		20.9	18.9	18.7
22.1	13.4	17.9		26	11.8	18.3		26.3	21.1	17.3
25.5	17	20.5		20.2	15	10.4		18	28	13
19.9	16	16.9		19.7	11.9	5.6		23.5	23.8	19.1
23	14.8	16.9		15.4	14.7	7.7		18	14.9	17.3
20	19	13.8		23.4	10.2	5.6		23.9	19.2	15.1
23	20.9	18.5		19.1	15.4	12.2		24.7	15.5	17.3
13	15	20.9		24.1	11.7	11.5		23.9	12.5	15.1
22.5	20.9	18.9		19.2	5.9	5.9		17.3	21	18.7
22.1	18	14.7		16.9	17.7	13		13.5	24.1	21
22.9	17	19.1		12.4	8.6	10.3		23.8	21.7	20
21	23.1	18.2		22.4	13.8	15.3		22.2	17	19.2
18.3	19	19		25.9	17.5	8.1		21	12.6	20.2
20.3	21.2	18.9		10.2	6.2	10		24.1	17.2	15.9
25.1	22.7	17		13	10.8	9.4		21.3	15.9	20
21.6	23.1	15.7		17.5		9.3		24.1	17.6	21.2
23	19.3	21		8.6		8.5		21	7.9	15.7
20.8	12	15.3		21.3		5.8		22.8	12.5	21.1
21.6	18	21.1		9.8		9		15.6	20	20.4
19	20.9	19.8				6.3		20.8	17.2	17.3
11	21.9	17.8				8.3		19	18.3	17
22.1	16.8	21				5.8		21	19.3	20.3
21	15.5					11.2		17.9	18.2	17.9
27.6	16.8					9.5		19.8	18.2	15.6
25.7	17					9.2		20.4	20.2	18.7
25	20							23.5	17.2	19.1
19.9	19.1							23.5	20.2	12.2
22.5	12.1							24.6	17.3	17.7
25.7	21.1							19.8	12.3	20.7
22.4	24.8							20.1	19.2	21.2
19.1	19							18.6	17.6	20.1
25.2	20.9							20.1	18.1	21.2
19.1	16.5							14.8	19.2	18.2
21.7	21.3							21.7	17.6	18.2
23	22.6							14.9		21.2
16.9	19.3							23.1		20.5
20.9	22.6							20.9
22.5	17							13
23.1	19.1							17.9
	19.8							20.9
	19.9							12.9
	23.1							19.9
								12.9
								17.2
								17.2
								23.9
								23.9
								30.2

## Sheet: Figure S3
Panel C			Panel D			Panel F			Panel G			Panel I			Panel J			Panel M			Panel N
Denmark	syteGFP		Denmark	syteGFP		Denmark	syteGFP		Denmark	syteGFP		Denmark	syteGFP		Denmark	syteGFP		Denmark	syteGFP		Denmark	syteGFP
78.189	33.5871		77.9705	41.5492		77.2856	38.2371		76.9587	44.0295		94.0043	18.305		94.8194	21.2651		78.189	5.11737		33.5871	9.41376
79.289	34.5849		79.474	46.0539		73.5776	32.5695		73.3567	35.7716		87.2266	2.47592		93.5165	4.22125		79.289	1.49008		34.5849	6.88461
75.4477	25.6865		75.4341	30.0373		80.5674	39.9538		80.636	48.9875		96.9387	3.13726		96.8264	4.8684		75.4477	1.74966		25.6865	4.8654

## Sheet: Figure S4
Panel A and B				Panel C and D				Panel E and F				Panel G and H				Panel I			Panel J and K				Panel L
group	single	exp		group	single	exp		group	single	exp		group	single	exp		group	exp		group	single	exp		group	exp
72.8996	78.8724	49.5645		74.4397	93.8017	75.8388		0.654281	0.640849	0.754239		17.8262	17.207	16.2982		14.5942	35.1961		17.5946	14.2825	16.0222		17.8886	19.528
79.2197	88.8624	79.7617		75.1567	63.5371	73.336		0.613789	0.774434	0.771634		16.9174	12.8011	12.6207		19.8042	21.2054		15.6901	13.9149	16.5367		15.3115	16.7036
85.3417	73.033	89.2672		85.3793	80.7197	56.7452		0.618468	0.793289	0.723123		15.3204	11.2419	14.9306		21.2677	7.91193		15.3137	12.594	24.8029		17.3206	5.43274
88.12	74.6509	70.5577		70.9287	90.2622	73.9297		0.623438	0.742313	0.844164		38.0447	18.2094	23.8403		15.2714	32.9151		16.4809	13.7479	17.6794		12.7699	11.3622
90.1073	74.2953	85.7878		68.7967	81.062	59.0446		0.796053	0.808292	0.694727		17.7616	17.579	17.1135		25.081	21.6108		16.2871	18.3097	20.3702		18.0223	15.3605
60.2927	72.1811	81.4946		73.9235	76.9919	63.2876		0.704916	0.669644	0.866004		16.9286	13.0372	18.5435		21.9671	16.4832		17.8663	13.8637	9.48011		13.2689	19.2184
78.3501	93.4612	78.3964		76.7755	87.7985	54.2338		0.650638		0.684762		17.8886	12.9593	17.1736		20.0002	10.9346		20.4279	17.6303	17.4478		18.8486	7.45526
38.309	87.6226	75.3048		82.5323	81.0119	73.0019		0.603601	0.78581	0.821352		14.5786	13.6186	13.7366		21.0761	19.5281		20.243	18.1805	13.984		16.7393	12.4893
82.6923	95.1461	77.9276		71.5559	77.2107	44.5607		0.721994	0.778778	0.749248		19.1917	16.9932	16.2358		11.9168	20.1585		16.9063	16.5277	12.4293		23.9317	16.7482
77.3246	86.5328	72.3385		68.7428	74.433	82.345		0.698863	0.900383	0.735497		15.209	14.9996	21.7153		17.0288	5.18329		13.4716	15.8729	20.7556		21.9092	17.922
67.6069	21.1538	83.1374		82.8701	73.8854	75.0439		0.742012	0.751559	0.380027		19.6438	16.7816	17.726		24.1589	44.3309		16.5365	15.8751	15.6947		20.3009	24.0675
83.0525	76.0129	84.7946		81.8797	78.6762	55.8989		0.452639	0.670358	0.781689		17.4921	11.5627	15.8171		19.3253	9.57361		17.9131	18.5235	9.2039		16.6635	23.4884
80.7597	82.9413	66.6798		71.2893	87.2059	78.0717		0.619048	0.884098	0.719556		15.2001	15.3471	18.3475		16.2648	33.7571		17.628	16.403	6.15227		20.3321	11.9859
91.4352	87.6345	46.2938		76.4641	85.834	65.7903		0.776703	0.734595	0.846292		20.1428	11.7186	16.512		14.8058	29.9927		17.2382	9.25063	19.0181		16.463	10.3888
93.8924	86.3918	82.1582		77.9208	67.9871	56.3105		0.763426	0.812432	0.763531		17.9421	20.2854	12.1128		19.998	5.35704		16.3784	8.49107	24.5868		5.20554	14.3514
81.9108	87.1143	77.9905		84.671	72.6759	40.7815		0.843863	0.754804	0.829119		19.3988	10.0592	15.7748		17.4565			18.1648	10.7453	19.8957		21.8802	13.4337
85.4977	84.3143	59.7387		65.2461	75.6464	59.7416		0.626044	0.765583	0.740761		17.5589	15.0063	16.6479		28.0703			14.6143	7.04099	16.1826		5.54188	16.2759
59.4064	84.9388	54.8438		85.6548	80.1075	75.0767		0.717904	0.620469	0.853843		10.6717	14.5074	19.6728		15.6545			15.6389	11.8902	21.0117		13.1308
88.9522	82.8707	47.8325		84.6638	76.6183	74.1133		0.714598	0.853626	0.71454		16.2381	13.3936	24.5754		19.753			19.9713	15.2447	14.0865		15.7302
75.1903	90.7443	70.1187		67.7916	53.0256	80.577		0.319359	0.784157	0.683409		13.779	14.3759	15.4896		15.63			10.077	12.153	23.1946		9.97896
68.2131	81.9514	80.307		81.4753	80.0188	73.0791		0.63186	0.748673	0.735845		19.9713	12.32	17.1669		18.3497			17.55	17.7617	12.3313		15.0575
71.8511	71.9938	81.4857		60.8829	83.8269	68.2969		0.600146	0.849763	0.845069		17.2983	11.233	16.2715		23.6154			13.9171	17.7306	20.9939		25.7003
84.5053	76.8807	92.4927		88.5951	81.6099	76.8772		0.625986	0.700444	0.82622		16.296	12.3712	16.7481		29.6161			17.9643	16.7438	18.9736		16.2358
76.859	83.112	64.7252		80.4578	85.8274	63.6792		0.610995	0.87152	0.799567		16.071	16.7393	15.5676		16.1445			16.3628	17.8553	23.3929		21.1741
90.3583	73.5148	81.4516		77.2992	82.1403	62.4868		0.563521	0.739844	0.799458		8.51997	19.4723	14.5853		13.828			16.8172	7.92529	15.6413		16.2203
59.6241	80.698	64.8826		68.0038	72.7154	39.9453		0.728704	0.781991	0.626604		7.89852	13.3357	15.7814		26.4665			11.1684	13.2489	13.9907		16.7905
82.2663	77.8419	73.8486		86.3586	88.994	51.2406		0.496744	0.713112	0.577262		10.6695	10.567	18.49		18.3987			11.8389	16.1402	20.5439		19.5258
84.8009	80.3089	66.0978		77.6201	62.62	40.7269		0.686335	0.79937	0.614742		17.9331	15.1845	13.8547		19.557			12.2799	13.5273	16.7884
72.5158	77.0129	81.1496		79.9211	63.0147	33.2419		0.955952	0.732427	0.852987		12.7922	16.9219	11.4067		14.3915			18.7217	17.6905	16.9132
89.5062	98.6486	65.5254		78.9041	73.4442	68.6184		0.672237	0.856349	0.754953		18.2985	12.4871	11.6518		15.0954			18.9823	10.9034	17.1337
70.286	76.18	64.2281		76.7406	87.758	43.1897		0.489059	0.880835	0.778324		13.6342	15.6456	13.7255		16.8974			16.0064	15.61	17.1916
77.5454	85.6634	82.4693		82.607	74.0303	48.5069		0.805461	0.757299	0.738297		15.7592	13.7589	19.6706					14.6165	12.2688	18.2875
91.8646	68.1454	61.3989		85.9922	87.5993	70.6641		0.774236	0.857659	0.752155		13.1152	12.5695	15.3515					19.0714	10.008	19.5282
43.2165	79.8688	66.1481		67.0156	71.7237	74.9681		0.639816	0.773634	0.673833		14.5831	12.761	9.96113					17.1558	12.9103	16.1091
89.1362	88.0116	81.5438		58.0983	70.3018	72.7672		0.599247	0.862412	0.614477		17.6258	15.3672	17.9064					21.1808	15.5855	18.6573
86.9521	66.8133	70.3181		77.1338	73.5692	71.8481		0.751775	0.735224	0.607212		17.0489	19.4345	16.3227					20.3388	16.9487	21.9985
80.1146	73.7344	50.3159		78.7684	76.7049	59.5177		0.487228	0.840634	0.658645		16.4408	18.6482	18.9489					14.1821	10.9814	12.0261
70.686		61.7173		67.4826	69.2587	62.8269		0.67916		0.760587		18.2717	14.0218	15.0932					23.0741	20.1139	13.7279
79.1137		73.2077		50.3748	62.0681	68.7975		0.584174		0.732468		10.8276	17.1268	10.4623					17.1224	18.6304	17.5636
74.1485		83.2837		75.5486	50.3001	75.8522		0.622072				16.7637	14.6432	16.9174					16.3584	16.0221	18.4457
80.5398		74.7325		71.482		57.5699		0.763681				12.3601	13.9906	5.28795					8.21482	15.6768	18.0158
89.5817		77.3475		86.7789		59.8975		0.552879				22.5863	14.7613	17.6948					19.1404	13.5251	15.8462
85.891		55.9988		82.7789		69.1639		0.678069				14.2245	14.5519	12.7855					18.3051	14.9908	11.5851
86.1448		82.6329		67.1602		56.2227		0.636087				16.7326	9.90991	16.6078					18.0067	9.30186	12.4649
69.4543		79.9984		42.8802		77.0957		0.742016				17.2649	14.5074						16.766	16.1758	8.60026
87.2259		78.7525		62.9004		65.3354		0.672914				18.2294	15.8706						17.2917	15.6323	8.86087
81.1326		66.9754		70.8998		55.6628		0.785457				6.52864	17.9332						16.1913	15.8239	9.65385
87.0194		70.2923		73.2926		50.7424						19.998	18.3297						14.4472	11.6362	12.7122
86.9398		81.9863		69.5492		45.7046						22.3747	15.8928						16.5054		15.8596
80.259		86.2178		66.7141		55.8012						12.4425							18.4833		17.5213
53.9468		85.2793		76.0882		71.3947						15.9485							17.4186		14.2112
85.02		85.722		85.7958		54.2498						23.5909							20.7687		14.7637
77.1605		74.9964		57.0972		76.1102						17.3496							17.677		16.9399
84.6976		71.0083		78.5518		54.7525						8.72267							17.1513		13.4717
25.9919		79.5989		70.0748		57.8014						12.6497							14.4138		15.9754
78.4816		75.6972		82.4881		79.7761						13.7255							10.6606		17.8732
67.1043		84.1085		77.2643		56.6095						14.2267							16.0176
67.2652		70.484		71.1126		63.2977						23.2055							18.5568
91.0927		84.06		60.4744								15.2558							12.3735
77.4781		54.8666		71.5939								20.6662							18.2004
60.2522		83.3165		60.4508								19.3053							20.5259
70.9459		62.039		73.4285								20.3789
75.1573		59.4611		76.9061								19.3765
57.8684		72.7856		63.695								20.174
88.0379		66.8716		60.9654								18.8063
66.9346				70.1229								17.383
67.0185				50.8033								14.7368
64.4059				81.84								19.9445
89.0767												13.926
92.3934												16.12
												19.6839
												19.92
												17.3741
												20.5749
												19.5191
												18.3564
												8.50661
												13.0372
												17.7394
												19.5169
												17.5077

[truncated: 4 more sheets: Figure S5, Figure S6, Figure S7, Figure S8]
